# Supplementary material for: Valorization of Ferulic Acid from Agro-Industrial by-Products for Application in Agriculture
Source: Polymers (Basel). 2022 Jul 15;14(14):2874. doi: 10.3390/polym14142874 (PMC9325307; doi:10.3390/polym14142874)
Supplement: Supplementary file 1 [file polymers-14-02874-s001.zip]

Archive with 1 entries (1 files):
- polymers-1773761-supplementary.pdf
